# Supplementary material for: A multiscale imaging and modelling dataset of the human inner ear
Source: Sci Data. 2017 Sep 19;4:170132. doi: 10.1038/sdata.2017.132 (PMC5604133; doi:10.1038/sdata.2017.132)
Supplement: Supplementary file 1 [file sdata2017132-isa1.zip]

Archive with 5 entries (5 files):
- i_Investigation.txt
- s_study_Reyes.txt
- a_assay_Reyes_microct.txt
- a_assay_Reyes_cbct.txt
- a_assay_Reyes_ssm.txt
