# Supplementary material for: A multiscale imaging and modelling dataset of the human inner ear
Source: Sci Data. 2017 Sep 19;4:170132. doi: 10.1038/sdata.2017.132 (PMC5604133; doi:10.1038/sdata.2017.132)
Supplement: Supplementary file 1 [file sdata2017132-isa1.zip › i_Investigation.txt]

# Investigation File generated for Scientific Data with Investigation File Authoring Tool version 0.1.0 on 11/08/2017 - This metadata file is CC0
ONTOLOGY SOURCE REFERENCE
Term Source Name	NCBITAXON	UBERON	OBI	NCIT	VT	MMO	CHMO	GO
Term Source File	http://data.bioontology.org/ontologies/NCBITAXON	http://data.bioontology.org/ontologies/UBERON	http://data.bioontology.org/ontologies/OBI	http://data.bioontology.org/ontologies/NCIT	http://data.bioontology.org/ontologies/VT	http://data.bioontology.org/ontologies/MMO	http://data.bioontology.org/ontologies/CHMO	http://data.bioontology.org/ontologies/GO
Term Source Version	2016AB	releases/2014-06-15	2014-08-18	17.06d	7.4	2.27	releases/2014-11-20	releases/2014-08-30
Term Source Description	National Center for Biotechnology Information (NCBI) Organismal Classification	Uber Anatomy Ontology	Ontology for Biomedical Investigations	National Cancer Institute Thesaurus	Vertebrate Trait Ontology	Measurement Method Ontology	Chemical Methods Ontology	Gene Ontology
INVESTIGATION
Investigation Identifier
Investigation Title
Investigation Description
Investigation Submission Date
Investigation Public Release Date
INVESTIGATION PUBLICATIONS
Investigation PubMed ID
Investigation Publication DOI
Investigation Publication Author List
Investigation Publication Title
Investigation Publication Status
Investigation Publication Status Term Accession Number
Investigation Publication Status Term Source REF
INVESTIGATION CONTACTS
Investigation Person Last Name
Investigation Person Mid Initials
Investigation Person First Name
Investigation Person Address
Investigation Person Phone
Investigation Person Fax
Investigation Person Email
Investigation Person Affiliation
Investigation Person Roles
Investigation Person Roles Term Accession Number
Investigation Person Roles Term Source REF
STUDY
Study Identifier	10.1038/sdata.2017.132
Study Title	A multiscale imaging and modelling dataset of the human inner ear
Study Submission Date	06/03/2017
Study Public Release Date	19/09/2017
Study Description	http://www.nature.com/articles/sdata2017132#abstract
Study File Name	s_study_Reyes.txt
Comment[Subject Keywords]	/;//
Comment[Manuscript Licence]	CC BY-4.0
Comment[Experimental Metadata Licence]	CC0
Comment[Supplementary Information File Name]	
Comment[Supplementary Information File Type]	x-zip-compressed
Comment[Supplementary Information File URL]	http://www.nature.com/articles/sdata2017132#supplementary-information
Comment[Data Repository]	SICAS Medical Image Repository;SICAS Medical Image Repository;SICAS Medical Image Repository;SICAS Medical Image Repository;SICAS Medical Image Repository
Comment[Data Record Accession]	doi:10.22016/smir.o.14129;doi:10.22016/smir.o.124077;doi:10.22016/smir.o.121756;doi:10.22016/smir.o.207472;doi:10.22016/smir.o.207473
Comment[Data Record URI]	https://doi.org/10.22016/smir.o.14129;https://doi.org/10.22016/smir.o.124077;https://doi.org/10.22016/smir.o.121756;https://doi.org/10.22016/smir.o.207472;https://doi.org/10.22016/smir.o.207473
STUDY DESIGN DESCRIPTORS
Study Design Type	observation design
Study Design Type Term Accession Number	OBI:0300311
Study Design Type Term Source REF	OBI
STUDY PUBLICATIONS
Study PubMed ID
Study Publication DOI
Study Publication Author List
Study Publication Title
Study Publication Status
Study Publication Status Term Accession Number
Study Publication Status Term Source REF
STUDY FACTORS
Study Factor Name	preservation method
Study Factor Type	Biologic Sample Preservation Procedure
Study Factor Type Term Accession Number	NCIT:C64262
Study Factor Type Term Source REF	NCIT
STUDY ASSAYS
Study Assay Measurement Type	inner ear morphology trait	inner ear morphology trait	inner ear morphology trait
Study Assay Measurement Type Term Accession Number	VT:0000026	VT:0000026	VT:0000026
Study Assay Measurement Type Term Source REF	VT	VT	VT
Study Assay Technology Type	micro-computed tomography	Cone-Beam Computed Tomography	Computer Modeling
Study Assay Technology Type Term Accession Number	MMO:0000570	NCIT:C71695	NCIT:C16461
Study Assay Technology Type Term Source REF	MMO	NCIT	NCIT
Study Assay Technology Platform	""	""	""
Study Assay File Name	a_assay_Reyes_microct.txt	a_assay_Reyes_cbct.txt	a_assay_Reyes_ssm.txt
STUDY PROTOCOLS
Study Protocol Name	Human Cadaver Specimens Preparation	micro-CT Imaging	CBCT Imaging	Statistical Shape Analysis	Micro Computed Tomography Segmentation
Study Protocol Type	material processing	computed tomography scanner	computed tomography scanner	3D structure determination assay	segmentation
Study Protocol Type Term Accession Number	OBI:0000094	OBI:0000982	OBI:0000982	OBI:0600045	GO:0035282
Study Protocol Type Term Source REF	CHMO	OBI	OBI	OBI	GO
Study Protocol Description					
Study Protocol URI	""	""	""	""	""
Study Protocol Version					
Study Protocol Parameters Name	""	""	""	""	""
Study Protocol Parameters Name Term Accession Number	""	""	""	""	""
Study Protocol Parameters Name Term Source REF	""	""	""	""	""
Study Protocol Components Name	""	""	""	""	""
Study Protocol Components Type	""	""	""	""	""
Study Protocol Components Type Term Accession Number	""	""	""	""	""
Study Protocol Components Type Term Source REF	""	""	""	""	""
STUDY CONTACTS
Study Person Last Name	Gerber	Reyes	Barazzetti	Kjer	Vera	Stauber	Mistrik	Ceresa	Mangado	Wimmer	Stark	Paulsen	Weber	Caversaccio	Ballester
Study Person First Name	Nicolas	Mauricio	Livia	Hans Martin	Sergio	Martin	Pavel	Mario	Nerea	Wilhelm	Thomas	Rasmus R.	Stefan	Marco	Miguel A. González
Study Person Mid Initials															
Study Person Email	""	mauricio.reyes@istb.unibe.ch	""	""	""	""	""	""	""	""	""	""	""	""	""
Study Person Phone															
Study Person Fax															
Study Person Address															
Study Person Affiliation	ARTORG Center for Biomedical Engineering Research, University of Bern, Switzerland	Institute for Surgical Technology and Biomechanics, University of Bern, Bern 3100, Switzerland	Institute for Surgical Technology and Biomechanics, University of Bern, Bern 3100, Switzerland	Technical University of Denmark, Copenhagen 2800, Denmark	Alma IT Systems, Barcelona 8007, Spain	Scanco Medical AG, Brüttisellen 8306, Switzerland	Med-El, Innsbruck 6020, Austria	Universitat Pompeu Fabra, Barcelona 8007, Spain	Universitat Pompeu Fabra, Barcelona 8007, Spain	ARTORG Center for Biomedical Engineering Research, University of Bern, Switzerland	Department of Otorhinolaryngology, Technical University Munich, Munich 80333, Germany	Technical University of Denmark, Copenhagen 2800, Denmark	ARTORG Center for Biomedical Engineering Research, University of Bern, Switzerland	Department of ENT, Head and Neck Surgery, Inselspital, University Hospital of Bern, Bern 3100, Switzerland	Universitat Pompeu Fabra, Barcelona 8007, Spain
Study Person Roles															
Study Person Roles Term Accession Number															
Study Person Roles Term Source REF															
Comment[Study Person ORCID]	0000-0003-0308-699X					0000-0003-4285-4146				0000-0001-5392-2074		0000-0003-0647-3215			
Comment[Funder]															
Comment[FundRef ID]															
Comment[Funder Term Source REF]															
Comment[Grant Identifier]															
