# Supplementary material for: A multiscale imaging and modelling dataset of the human inner ear
Source: Sci Data. 2017 Sep 19;4:170132. doi: 10.1038/sdata.2017.132 (PMC5604133; doi:10.1038/sdata.2017.132)
Supplement: Supplementary file 1 [file sdata2017132-isa1.zip › s_study_Reyes.txt]

Source Name	Characteristics[organism]	Term Source REF	Term Accession Number	Characteristics[organism part]	Term Source REF	Term Accession Number	Comment[number of samples]	Protocol REF	Sample Name	Factor Value[preservation method]
University of Bern	Homo sapiens	NCBITAXON	NCBITaxon:9606	petrous part of temporal bone	UBERON	UBERON:0001694	19	Human Cadaver Specimens Preparation	Sample Collection A	Thiel
University of Bern	Homo sapiens	NCBITAXON	NCBITaxon:9606	petrous part of temporal bone	UBERON	UBERON:0001694	7	Human Cadaver Specimens Preparation	Sample Collection B	Thiel
University of Bern, Institute of Anatomy collection	Homo sapiens	NCBITAXON	NCBITaxon:9606	petrous part of temporal bone	UBERON	UBERON:0001694	20	Human Cadaver Specimens Preparation	Sample Collection C	Dry
Technical University of Munich	Homo sapiens	NCBITAXON	NCBITaxon:9606	petrous part of temporal bone	UBERON	UBERON:0001694	5	Human Cadaver Specimens Preparation	Sample Collection D	Frozen
