# Supplementary material for: A multiscale imaging and modelling dataset of the human inner ear
Source: Sci Data. 2017 Sep 19;4:170132. doi: 10.1038/sdata.2017.132 (PMC5604133; doi:10.1038/sdata.2017.132)
Supplement: Supplementary file 1 [file sdata2017132-isa1.zip › a_assay_Reyes_microct.txt]

Sample Name	Protocol REF	Assay Name	Raw Data File	Comment[Data Repository]	Comment[Data Record Accession]	Comment[Data Record URI]	Protocol REF	Derived Data File	Comment[Data Repository]	Comment[Data Record Accession]	Comment[Data Record URI]
Sample Collection A	micro-CT Imaging	AH1_1	SMIR.Temporal_bone.XX.O.CT_microCT.14129.000.dcm	SICAS Medical Image Repository	doi:10.22016/smir.o.14129	https://doi.org/10.22016/smir.o.14129
Sample Collection A	micro-CT Imaging	AH1_2	SMIR.Temporal_bone.XX.O.CT_microCT.14128.000.dcm	SICAS Medical Image Repository	doi:10.22016/smir.o.14128	https://doi.org/10.22016/smir.o.14128
Sample Collection A	micro-CT Imaging	AH1_3	SMIR.Temporal_bone.XX.O.CT_microCT.14123.000.dcm	SICAS Medical Image Repository	doi:10.22016/smir.o.14123	https://doi.org/10.22016/smir.o.14123
Sample Collection A	micro-CT Imaging	AH1_4	SMIR.Temporal_bone.XX.O.CT_microCT.14114.000.dcm	SICAS Medical Image Repository	doi:10.22016/smir.o.14114	https://doi.org/10.22016/smir.o.14114
Sample Collection A	micro-CT Imaging	AH1_5	SMIR.Temporal_bone.XX.O.CT_microCT.14109.000.dcm	SICAS Medical Image Repository	doi:10.22016/smir.o.14109	https://doi.org/10.22016/smir.o.14109
Sample Collection A	micro-CT Imaging	AH1_6	SMIR.Temporal_bone.XX.O.CT_microCT.14106.000.dcm	SICAS Medical Image Repository	doi:10.22016/smir.o.14106	https://doi.org/10.22016/smir.o.14106
Sample Collection A	micro-CT Imaging	AH1_7	SMIR.Temporal_bone.XX.O.CT_microCT.14097.000.dcm	SICAS Medical Image Repository	doi:10.22016/smir.o.14097	https://doi.org/10.22016/smir.o.14097
Sample Collection A	micro-CT Imaging	AH1_8	SMIR.Temporal_bone.XX.O.CT_microCT.14094.000.dcm	SICAS Medical Image Repository	doi:10.22016/smir.o.14094	https://doi.org/10.22016/smir.o.14094
Sample Collection A	micro-CT Imaging	AH1_9	SMIR.Temporal_bone.XX.O.CT_microCT.14001.000.dcm	SICAS Medical Image Repository	doi:10.22016/smir.o.14001	https://doi.org/10.22016/smir.o.14001
Sample Collection A	micro-CT Imaging	AH1_10	SMIR.Temporal_bone.XX.O.CT_microCT.13603.000.dcm	SICAS Medical Image Repository	doi:10.22016/smir.o.13603	https://doi.org/10.22016/smir.o.13603
Sample Collection A	micro-CT Imaging	AH1_11	SMIR.Temporal_bone.XX.O.CT_microCT.12307.000.dcm	SICAS Medical Image Repository	doi:10.22016/smir.o.12307	https://doi.org/10.22016/smir.o.12307	Micro Computed Tomography Segmentation	SMIR.Temporal_bone.019Y.O.OT.124077.000.nii	SICAS Medical Image Repository	doi:10.22016/smir.o.124077	https://doi.org/10.22016/smir.o.124077
Sample Collection A	micro-CT Imaging	AH1_12	SMIR.Temporal_bone.XX.O.CT_microCT.12096.000.dcm	SICAS Medical Image Repository	doi:10.22016/smir.o.12096	https://doi.org/10.22016/smir.o.12096	Micro Computed Tomography Segmentation	SMIR.Perilymph_7more.019Y.O.OT.122294.000.nii	SICAS Medical Image Repository	doi:10.22016/smir.o.122294	https://doi.org/10.22016/smir.o.122294
Sample Collection A	micro-CT Imaging	AH1_13	SMIR.Temporal_bone.XX.O.CT_microCT.12091.000.dcm	SICAS Medical Image Repository	doi:10.22016/smir.o.12091	https://doi.org/10.22016/smir.o.12091	Micro Computed Tomography Segmentation	SMIR.Ganglion_7more.019Y.O.OT.80591.000.nii	SICAS Medical Image Repository	doi:10.22016/smir.o.80591	https://doi.org/10.22016/smir.o.80591
Sample Collection A	micro-CT Imaging	AH1_14	SMIR.Temporal_bone.XX.O.CT_microCT.12079.000.dcm	SICAS Medical Image Repository	doi:10.22016/smir.o.12079	https://doi.org/10.22016/smir.o.12079	Micro Computed Tomography Segmentation	MIR.Perilymph_7more.019Y.O.OT.80593.000.nii	SICAS Medical Image Repository	doi:10.22016/smir.o.80593	https://doi.org/10.22016/smir.o.80593
Sample Collection A	micro-CT Imaging	AH1_15	SMIR.Temporal_bone.XX.O.CT_microCT.11688.000.dcm	SICAS Medical Image Repository	doi:10.22016/smir.o.11688	https://doi.org/10.22016/smir.o.11688	Micro Computed Tomography Segmentation	SMIR.Perilymph_8more.XX.O.OT.122293.000.nii	SICAS Medical Image Repository	doi:10.22016/smir.o.122293	https://doi.org/10.22016/smir.o.122293
Sample Collection A	micro-CT Imaging	AH2_1	SMIR.Temporal_bone.XX.O.CT_microCT.122573.000.dcm	SICAS Medical Image Repository	doi:10.22016/smir.o.122573	https://doi.org/10.22016/smir.o.122573
Sample Collection A	micro-CT Imaging	AH2_2	SMIR.Temporal_bone.XX.O.CT_microCT.122572.000.dcm	SICAS Medical Image Repository	doi:10.22016/smir.o.122572	https://doi.org/10.22016/smir.o.122572
Sample Collection A	micro-CT Imaging	AH2_3	SMIR.Temporal_bone.XX.O.CT_microCT.122571.000.dcm	SICAS Medical Image Repository	doi:10.22016/smir.o.122571	https://doi.org/10.22016/smir.o.122571
Sample Collection A	micro-CT Imaging	AH2_4	SMIR.Temporal_bone.XX.O.CT_microCT.122570.000.dcm	SICAS Medical Image Repository	doi:10.22016/smir.o.122570	https://doi.org/10.22016/smir.o.122570
Sample Collection A	micro-CT Imaging	AH3_1	SMIR.Temporal_bone.XX.O.CT_microCT.122217.000.dcm	SICAS Medical Image Repository	doi:10.22016/smir.o.122217	https://doi.org/10.22016/smir.o.122217
Sample Collection A	micro-CT Imaging	AH3_2	SMIR.Temporal_bone.XX.O.CT_microCT.94571.000.dcm	SICAS Medical Image Repository	doi:10.22016/smir.o.94571	https://doi.org/10.22016/smir.o.94571
Sample Collection A	micro-CT Imaging	AH3_3	SMIR.Temporal_bone.XX.O.CT_microCT.94554.000.dcm	SICAS Medical Image Repository	doi:10.22016/smir.o.94554	https://doi.org/10.22016/smir.o.94554
Sample Collection A	micro-CT Imaging	AH3_4	SMIR.Temporal_bone.XX.O.CT_microCT.94097.000.dcm	SICAS Medical Image Repository	doi:10.22016/smir.o.94097	https://doi.org/10.22016/smir.o.94097
Sample Collection B	micro-CT Imaging	BH1_1	SMIR.Temporal_bone.XX.O.CT_microCT.74035.000.dcm	SICAS Medical Image Repository	doi:10.22016/smir.o.74035	https://doi.org/10.22016/smir.o.74035
Sample Collection B	micro-CT Imaging	BH1_2	SMIR.Temporal_bone.XX.O.CT_microCT.74030.000.dcm	SICAS Medical Image Repository	doi:10.22016/smir.o.74030	https://doi.org/10.22016/smir.o.74030
Sample Collection B	micro-CT Imaging	BH1_3	SMIR.Temporal_bone.XX.O.CT_microCT.74029.000.dcm	SICAS Medical Image Repository	doi:10.22016/smir.o.74029	https://doi.org/10.22016/smir.o.74029
Sample Collection B	micro-CT Imaging	BH1_4	SMIR.Temporal_bone.XX.O.CT_microCT.74028.000.dcm	SICAS Medical Image Repository	doi:10.22016/smir.o.74028	https://doi.org/10.22016/smir.o.74028
Sample Collection B	micro-CT Imaging	BH1_5	SMIR.Temporal_bone.XX.O.CT_microCT.74027.000.dcm	SICAS Medical Image Repository	doi:10.22016/smir.o.74027	https://doi.org/10.22016/smir.o.74027
Sample Collection B	micro-CT Imaging	BH1_6	SMIR.Temporal_bone.XX.O.CT_microCT.73958.000.dcm	SICAS Medical Image Repository	doi:10.22016/smir.o.73958	https://doi.org/10.22016/smir.o.73958
Sample Collection B	micro-CT Imaging	BH1_7	SMIR.Temporal_bone.XX.O.CT_microCT.73937.000.dcm	SICAS Medical Image Repository	doi:10.22016/smir.o.73937	https://doi.org/10.22016/smir.o.73937
Sample Collection C	micro-CT Imaging	CH1_1	SMIR.Temporal_bone.XX.O.CT_microCT.13832.000.dcm	SICAS Medical Image Repository	doi:10.22016/smir.o.13832	https://doi.org/10.22016/smir.o.13832	Micro Computed Tomography Segmentation	SMIR.Temporal_bone_1more.XX.O.OT.78611.000.nii	SICAS Medical Image Repository	doi:10.22016/smir.o.78611	https://doi.org/10.22016/smir.o.78611
Sample Collection C	micro-CT Imaging	CH1_2	SMIR.Temporal_bone.XX.O.CT_microCT.13733.000.dcm	SICAS Medical Image Repository	doi:10.22016/smir.o.13733	https://doi.org/10.22016/smir.o.13733	Micro Computed Tomography Segmentation	SMIR.Temporal_bone.XX.O.OT.78627.000.nii	SICAS Medical Image Repository	doi:10.22016/smir.o.78627	https://doi.org/10.22016/smir.o.78627
Sample Collection C	micro-CT Imaging	CH1_3	SMIR.Temporal_bone.XX.O.CT_microCT.12085.000.dcm	SICAS Medical Image Repository	doi:10.22016/smir.o.12085	https://doi.org/10.22016/smir.o.12085	Micro Computed Tomography Segmentation	SMIR.Temporal_bone.XX.O.OT.78633.000.nii	SICAS Medical Image Repository	doi:10.22016/smir.o.78633	https://doi.org/10.22016/smir.o.78633
Sample Collection C	micro-CT Imaging	CH1_4	SMIR.Temporal_bone.XX.O.CT_microCT.12084.000.dcm	SICAS Medical Image Repository	doi:10.22016/smir.o.12084	https://doi.org/10.22016/smir.o.12084
Sample Collection C	micro-CT Imaging	CH1_5	SMIR.Temporal_bone.XX.O.CT_microCT.12083.000.dcm	SICAS Medical Image Repository	doi:10.22016/smir.o.12083	https://doi.org/10.22016/smir.o.12083	Micro Computed Tomography Segmentation	SMIR.Temporal_bone.XX.O.OT.79073.000.nii	SICAS Medical Image Repository	doi:10.22016/smir.o.79073	https://doi.org/10.22016/smir.o.79073
Sample Collection C	micro-CT Imaging	CH1_6	SMIR.Temporal_bone.XX.O.CT_microCT.12082.000.dcm	SICAS Medical Image Repository	doi:10.22016/smir.o.12082	https://doi.org/10.22016/smir.o.12082	Micro Computed Tomography Segmentation	SMIR.Temporal_bone.XX.O.OT.78629.000.nii	SICAS Medical Image Repository	doi:10.22016/smir.o.78629	https://doi.org/10.22016/smir.o.78629
Sample Collection C	micro-CT Imaging	CH1_7	SMIR.Temporal_bone.XX.O.CT_microCT.12081.000.dcm	SICAS Medical Image Repository	doi:10.22016/smir.o.12081	https://doi.org/10.22016/smir.o.12081	Micro Computed Tomography Segmentation	SMIR.Temporal_bone.XX.O.OT.78625.000.nii	SICAS Medical Image Repository	doi:10.22016/smir.o.78625	https://doi.org/10.22016/smir.o.78625
Sample Collection C	micro-CT Imaging	CH1_8	SMIR.Temporal_bone.XX.O.CT_microCT.12080.000.dcm	SICAS Medical Image Repository	doi:10.22016/smir.o.12080	https://doi.org/10.22016/smir.o.12080	Micro Computed Tomography Segmentation	SMIR.Temporal_bone.XX.O.OT.78643.000.nii	SICAS Medical Image Repository	doi:10.22016/smir.o.78643	https://doi.org/10.22016/smir.o.78643
Sample Collection C	micro-CT Imaging	CH1_9	SMIR.Temporal_bone.XX.O.CT_microCT.11708.000.dcm	SICAS Medical Image Repository	doi:10.22016/smir.o.11708	https://doi.org/10.22016/smir.o.11708	Micro Computed Tomography Segmentation	SMIR.Temporal_bone_2more.XX.O.OT.78621.000.nii	SICAS Medical Image Repository	doi:10.22016/smir.o.78621	https://doi.org/10.22016/smir.o.78621
Sample Collection C	micro-CT Imaging	CH1_10	SMIR.Temporal_bone.XX.O.CT_microCT.11683.000.dcm	SICAS Medical Image Repository	doi:10.22016/smir.o.11683	https://doi.org/10.22016/smir.o.11683	Micro Computed Tomography Segmentation	SMIR.Temporal_bone.XX.O.OT.78643.000.nii	SICAS Medical Image Repository	doi:10.22016/smir.o.78641	https://doi.org/10.22016/smir.o.78641
Sample Collection C	micro-CT Imaging	CH1_11	SMIR.Temporal_bone.XX.O.CT_microCT.11682.000.dcm	SICAS Medical Image Repository	doi:10.22016/smir.o.11682	https://doi.org/10.22016/smir.o.11682	Micro Computed Tomography Segmentation	SMIR.Temporal_bone.XX.O.OT.78639.000.nii	SICAS Medical Image Repository	doi:10.22016/smir.o.78639	https://doi.org/10.22016/smir.o.78639
Sample Collection C	micro-CT Imaging	CH1_12	SMIR.Temporal_bone.XX.O.CT_microCT.11681.000.dcm	SICAS Medical Image Repository	doi:10.22016/smir.o.11681	https://doi.org/10.22016/smir.o.11681	Micro Computed Tomography Segmentation	SMIR.Temporal_bone.XX.O.OT.123996.000.nii	SICAS Medical Image Repository	doi:10.22016/smir.o.123996	https://doi.org/10.22016/smir.o.123996
Sample Collection C	micro-CT Imaging	CH1_13	SMIR.Temporal_bone.XX.O.CT_microCT.11680.000.dcm	SICAS Medical Image Repository	doi:10.22016/smir.o.11680	https://doi.org/10.22016/smir.o.11680
Sample Collection C	micro-CT Imaging	CH1_14	SMIR.Temporal_bone.XX.O.CT_microCT.11679.000.dcm	SICAS Medical Image Repository	doi:10.22016/smir.o.11679	https://doi.org/10.22016/smir.o.11679	Micro Computed Tomography Segmentation	SMIR.Temporal_bone.XX.O.OT.78613.000.nii	SICAS Medical Image Repository	doi:10.22016/smir.o.78613	https://doi.org/10.22016/smir.o.78613
Sample Collection C	micro-CT Imaging	CH1_15	SMIR.Temporal_bone.XX.O.CT_microCT.11669.000.dcm	SICAS Medical Image Repository	doi:10.22016/smir.o.11669	https://doi.org/10.22016/smir.o.11669	Micro Computed Tomography Segmentation	SMIR.Temporal_bone_1more.XX.O.OT.78615.000.nii	SICAS Medical Image Repository	doi:10.22016/smir.o.78615	https://doi.org/10.22016/smir.o.78615
Sample Collection C	micro-CT Imaging	CH2_1	SMIR.Temporal_bone.XX.O.CT_microCT.12090.000.dcm	SICAS Medical Image Repository	doi:10.22016/smir.o.12090	https://doi.org/10.22016/smir.o.12090	Micro Computed Tomography Segmentation	SMIR.Temporal_bone_1more.XX.O.OT.78645.000.nii	SICAS Medical Image Repository	doi:10.22016/smir.o.78645	https://doi.org/10.22016/smir.o.78645
Sample Collection C	micro-CT Imaging	CH2_2	SMIR.Temporal_bone.XX.O.CT_microCT.12089.000.dcm	SICAS Medical Image Repository	doi:10.22016/smir.o.12089	https://doi.org/10.22016/smir.o.12089	Micro Computed Tomography Segmentation	SMIR.Temporal_bone_2more.XX.O.OT.78635.000.nii	SICAS Medical Image Repository	doi:10.22016/smir.o.78635	https://doi.org/10.22016/smir.o.78635
Sample Collection C	micro-CT Imaging	CH2_3	SMIR.Temporal_bone.XX.O.CT_microCT.12088.000.dcm	SICAS Medical Image Repository	doi:10.22016/smir.o.12088	https://doi.org/10.22016/smir.o.12088
Sample Collection C	micro-CT Imaging	CH2_4	SMIR.Temporal_bone.XX.O.CT_microCT.12087.000.dcm	SICAS Medical Image Repository	doi:10.22016/smir.o.12087	https://doi.org/10.22016/smir.o.12087	Micro Computed Tomography Segmentation	SMIR.Temporal_bone_1more.XX.O.OT.79075.000.nii	SICAS Medical Image Repository	doi:10.22016/smir.o.79075	https://doi.org/10.22016/smir.o.79075
Sample Collection C	micro-CT Imaging	CH2_5	SMIR.Temporal_bone.XX.O.CT_microCT.12086.000.dcm	SICAS Medical Image Repository	doi:10.22016/smir.o.12086	https://doi.org/10.22016/smir.o.12086	Micro Computed Tomography Segmentation	SMIR.Temporal_bone.XX.O.OT.78631.000.nii	SICAS Medical Image Repository	doi:10.22016/smir.o.78631	https://doi.org/10.22016/smir.o.78631
Sample Collection D	micro-CT Imaging	D_2	SMIR.Temporal_bone.XX.O.CT_microCT.124191.000.dcm	SICAS Medical Image Repository	doi:10.22016/smir.o.124191	https://doi.org/10.22016/smir.o.124191	Micro Computed Tomography Segmentation	SMIR.Perilymph_4more.XX.O.OT.122259.000.nii	SICAS Medical Image Repository	doi:10.22016/smir.o.122259
Sample Collection D	micro-CT Imaging	D_4	SMIR.Temporal_bone.XX.O.CT_microCT.122291.000.dcm	SICAS Medical Image Repository	doi:10.22016/smir.o.122291	https://doi.org/10.22016/smir.o.122291	Micro Computed Tomography Segmentation	SMIR.Temporal_bone_4more.XX.O.OT.122292.000.nii	SICAS Medical Image Repository	doi:10.22016/smir.o.122292	https://doi.org/10.22016/smir.o.122292
Sample Collection D	micro-CT Imaging	D_5	SMIR.Temporal_bone.XX.O.CT.122263.000.dcm	SICAS Medical Image Repository	doi:10.22016/smir.o.122263	https://doi.org/10.22016/smir.o.122263	Micro Computed Tomography Segmentation	SMIR.Perilymph.XX.O.OT.122260.000.dcm	SICAS Medical Image Repository	doi:10.22016/smir.o.122260	https://doi.org/10.22016/smir.o.122260
Sample Collection D	micro-CT Imaging	D_8	SMIR.Temporal_bone.XX.O.CT_microCT.89045.000.dcm	SICAS Medical Image Repository	doi:10.22016/smir.o.89045	https://doi.org/10.22016/smir.o.89045	Micro Computed Tomography Segmentation	SMIR.Temporal_bone.XX.O.OT.124193.000.nii	SICAS Medical Image Repository	doi:10.22016/smir.o.124193	https://doi.org/10.22016/smir.o.124193
Sample Collection D	micro-CT Imaging	D_10	SMIR.Cochlea.XX.O.CT.29498.000.dcm	SICAS Medical Image Repository	doi:10.22016/smir.o.29498	https://doi.org/10.22016/smir.o.29498	Micro Computed Tomography Segmentation	SMIR.Stapes_5more.XX.O.OT.29503.000.dcm	SICAS Medical Image Repository	doi:10.22016/smir.o.29503	https://doi.org/10.22016/smir.o.29503
