# Supplementary material for: A multiscale imaging and modelling dataset of the human inner ear
Source: Sci Data. 2017 Sep 19;4:170132. doi: 10.1038/sdata.2017.132 (PMC5604133; doi:10.1038/sdata.2017.132)
Supplement: Supplementary file 1 [file sdata2017132-isa1.zip › a_assay_Reyes_cbct.txt]

Sample Name	Protocol REF	Assay Name	Raw Data File	Comment[Data Repository]	Comment[Data Record Accession]	Comment[Data Record URI]
Sample Collection A	CBCT Imaging	AL1_1	SMIR.Temporal_bone.XX.O.CT_CBCT.121756.000.nii	SICAS Medical Image Repository	doi:10.22016/smir.o.121756	https://doi.org/10.22016/smir.o.121756
Sample Collection A	CBCT Imaging	AL1_2	SMIR.Temporal_bone.XX.O.CT_CBCT.121755.000.nii	SICAS Medical Image Repository	doi:10.22016/smir.o.121755	https://doi.org/10.22016/smir.o.121755
Sample Collection A	CBCT Imaging	AL1_3	SMIR.Temporal_bone.XX.O.CT_CBCT.121754.000.nii	SICAS Medical Image Repository	doi:10.22016/smir.o.121754	https://doi.org/10.22016/smir.o.121754
Sample Collection A	CBCT Imaging	AL1_4	SMIR.Temporal_bone.XX.O.CT_CBCT.121753.000.nii	SICAS Medical Image Repository	doi:10.22016/smir.o.121753	https://doi.org/10.22016/smir.o.121753
Sample Collection A	CBCT Imaging	AL1_5	SMIR.Temporal_bone.XX.O.CT_CBCT.121752.000.nii	SICAS Medical Image Repository	doi:10.22016/smir.o.121752	https://doi.org/10.22016/smir.o.121752
Sample Collection A	CBCT Imaging	AL1_6	SMIR.Temporal_bone.XX.O.CT_CBCT.121751.000.nii	SICAS Medical Image Repository	doi:10.22016/smir.o.121751	https://doi.org/10.22016/smir.o.121751
Sample Collection A	CBCT Imaging	AL1_7	SMIR.Temporal_bone.XX.O.CT_CBCT.121750.000.nii	SICAS Medical Image Repository	doi:10.22016/smir.o.121750	https://doi.org/10.22016/smir.o.121750
Sample Collection A	CBCT Imaging	AL1_8	SMIR.Temporal_bone.XX.O.CT_CBCT.121749.000.nii	SICAS Medical Image Repository	doi:10.22016/smir.o.121749	https://doi.org/10.22016/smir.o.121749
Sample Collection A	CBCT Imaging	AL1_9	SMIR.Temporal_bone.XX.O.CT_CBCT.121748.000.nii	SICAS Medical Image Repository	doi:10.22016/smir.o.121748	https://doi.org/10.22016/smir.o.121748
Sample Collection A	CBCT Imaging	AL1_10	SMIR.Temporal_bone.XX.O.CT_CBCT.121747.000.nii	SICAS Medical Image Repository	doi:10.22016/smir.o.121747	https://doi.org/10.22016/smir.o.121747
Sample Collection A	CBCT Imaging	AL1_11	SMIR.Temporal_bone.XX.O.CT_CBCT.121697.000.nii	SICAS Medical Image Repository	doi:10.22016/smir.o.121697	https://doi.org/10.22016/smir.o.121697
Sample Collection A	CBCT Imaging	AL1_12	SMIR.Temporal_bone.XX.O.CT_CBCT.121695.000.nii	SICAS Medical Image Repository	doi:10.22016/smir.o.121695	https://doi.org/10.22016/smir.o.121695
Sample Collection A	CBCT Imaging	AL1_13	SMIR.Temporal_bone.XX.O.CT_CBCT.121693.000.nii	SICAS Medical Image Repository	doi:10.22016/smir.o.121693	https://doi.org/10.22016/smir.o.121693
Sample Collection A	CBCT Imaging	AL1_14	SMIR.Temporal_bone.XX.O.CT_CBCT.121691.000.nii	SICAS Medical Image Repository	doi:10.22016/smir.o.121691	https://doi.org/10.22016/smir.o.121691
Sample Collection A	CBCT Imaging	AL1_15	SMIR.Temporal_bone.XX.O.CT_CBCT.121689.000.nii	SICAS Medical Image Repository	doi:10.22016/smir.o.121689	https://doi.org/10.22016/smir.o.121689
Sample Collection A	CBCT Imaging	AL2_1	SMIR.Temporal_bone.XX.O.CT_CBCT.75021.000.dcm	SICAS Medical Image Repository	doi:10.22016/smir.o.75021	https://doi.org/10.22016/smir.o.75021
Sample Collection A	CBCT Imaging	AL2_2	SMIR.Temporal_bone.XX.O.CT_CBCT.75020.000.dcm	SICAS Medical Image Repository	doi:10.22016/smir.o.75020	https://doi.org/10.22016/smir.o.75020
Sample Collection A	CBCT Imaging	AL2_3	SMIR.Temporal_bone.XX.O.CT_CBCT.75019.000.dcm	SICAS Medical Image Repository	doi:10.22016/smir.o.75019	https://doi.org/10.22016/smir.o.75019
Sample Collection A	CBCT Imaging	AL2_4	SMIR.Temporal_bone.XX.O.CT_CBCT.75018.000.dcm	SICAS Medical Image Repository	doi:10.22016/smir.o.75018	https://doi.org/10.22016/smir.o.75018
Sample Collection A	CBCT Imaging	AL3_1	SMIR.Temporal_bone.XX.O.CT_CBCT.83082.000.dcm	SICAS Medical Image Repository	doi:10.22016/smir.o.83082	https://doi.org/10.22016/smir.o.83082
Sample Collection A	CBCT Imaging	AL3_2	SMIR.Temporal_bone.XX.O.CT_CBCT.83081.000.dcm	SICAS Medical Image Repository	doi:10.22016/smir.o.83081	https://doi.org/10.22016/smir.o.83081
Sample Collection A	CBCT Imaging	AL3_3	SMIR.Temporal_bone.XX.O.CT_CBCT.83080.000.dcm	SICAS Medical Image Repository	doi:10.22016/smir.o.83080	https://doi.org/10.22016/smir.o.83080
Sample Collection A	CBCT Imaging	AL3_4	SMIR.Temporal_bone.XX.O.CT_CBCT.83079.000.dcm	SICAS Medical Image Repository	doi:10.22016/smir.o.83079	https://doi.org/10.22016/smir.o.83079
Sample Collection B	CBCT Imaging	BL1_1	SMIR.Temporal_bone.XX.O.CT_CBCT.74034.000.dcm	SICAS Medical Image Repository	doi:10.22016/smir.o.74034	https://doi.org/10.22016/smir.o.74034
Sample Collection B	CBCT Imaging	BL1_2	SMIR.Temporal_bone.XX.O.CT_CBCT.74032.000.dcm	SICAS Medical Image Repository	doi:10.22016/smir.o.74032	https://doi.org/10.22016/smir.o.74032
Sample Collection B	CBCT Imaging	BL1_3	SMIR.Temporal_bone.XX.O.CT_CBCT.73964.000.dcm	SICAS Medical Image Repository	doi:10.22016/smir.o.73964	https://doi.org/10.22016/smir.o.73964
Sample Collection B	CBCT Imaging	BL1_4	SMIR.Temporal_bone.XX.O.CT_CBCT.73962.000.dcm	SICAS Medical Image Repository	doi:10.22016/smir.o.73962	https://doi.org/10.22016/smir.o.73962
Sample Collection B	CBCT Imaging	BL1_5	SMIR.Temporal_bone.XX.O.CT_CBCT.73960.000.dcm	SICAS Medical Image Repository	doi:10.22016/smir.o.73960	https://doi.org/10.22016/smir.o.73960
Sample Collection B	CBCT Imaging	BL1_6	SMIR.Temporal_bone.XX.O.CT_CBCT.73936.000.dcm	SICAS Medical Image Repository	doi:10.22016/smir.o.73936	https://doi.org/10.22016/smir.o.73936
Sample Collection B	CBCT Imaging	BL1_7	SMIR.Temporal_bone.XX.O.CT_CBCT.73934.000.dcm	SICAS Medical Image Repository	doi:10.22016/smir.o.73934	https://doi.org/10.22016/smir.o.73934
