# Supplementary material for: A multiscale imaging and modelling dataset of the human inner ear
Source: Sci Data. 2017 Sep 19;4:170132. doi: 10.1038/sdata.2017.132 (PMC5604133; doi:10.1038/sdata.2017.132)
Supplement: Supplementary file 1 [file sdata2017132-isa1.zip › a_assay_Reyes_ssm.txt]

Sample Name	Protocol REF	Assay Name	Raw Data File	Comment[Data Repository]	Comment[Data Record Accession]	Comment[Data Record URI]
Sample Collection C	Statistical Shape Analysis	C_PDM	SMIR.Cochlear_part_of_wall_of___.XX.XX.OT.207472.000.h5	SICAS Medical Image Repository	doi:10.22016/smir.o.207472	https://doi.org/10.22016/smir.o.207472
Sample Collection C	Statistical Shape Analysis	C_SDM	SMIR.Cochlear_part_of_wall_of___.XX.XX.OT.207473.000.h5	SICAS Medical Image Repository	doi:10.22016/smir.o.207473	https://doi.org/10.22016/smir.o.207473
